# Supplementary material for: Concentration-Dependent N-P Interactions Cause Organ-Specific Responses and Nutrient Allocation in Poplar Seedlings
Source: Plants (Basel). 2025 Oct 1;14(19):3037. doi: 10.3390/plants14193037 (PMC12526209; doi:10.3390/plants14193037)
Supplement: Supplementary file 1 [file plants-14-03037-s001.zip]

Archive with 1 entries (1 files):
- plants-3877402-supplementary.pdf
